# Supplementary material for: CRISPR/Cas9-mediated SNAC9 mutants reveal the positive regulation of tomato ripening by SNAC9 and the mechanism of carotenoid metabolism regulation
Source: Hortic Res. 2023 Feb 10;10(4):uhad019. doi: 10.1093/hr/uhad019 (PMC10076210; doi:10.1093/hr/uhad019)
Supplement: Web_Material_uhad019 [file web_material_uhad019.zip]

Archive with 3 entries (3 files):
- Figure. S1.pptx
- Figure. S2.pptx
- Supplementary Table.xlsx
