# Supplementary material for: CRISPR/Cas9-mediated SNAC9 mutants reveal the positive regulation of tomato ripening by SNAC9 and the mechanism of carotenoid metabolism regulation
Source: Hortic Res. 2023 Feb 10;10(4):uhad019. doi: 10.1093/hr/uhad019 (PMC10076210; doi:10.1093/hr/uhad019)
Supplement: Web_Material_uhad019 [file web_material_uhad019.zip › Supplementary Table.xlsx]

## Sheet: Supplementary Table S1
Supplementary Table S1 Primers used for vector construction
Primer name	Primer Sequence (5'- 3')	Primers used for
U-F	CTCCGTTTTACCTGTGGAATCG	Construction of sgRNA expression cassette The first round of PCR reaction
gR-R	CGGAGGAAAATTCCATCCAC
SNAC9 gR Target1 for	AAATCCAGGAGGGAGGTGATgttttagagctagaaat
SNAC9 AtU3d Target1 rev	ATCACCTCCCTCCTGGATTTTgaccaatggtgctttg
SNAC9 gR Target2 for	ATCACCTCCCTCCTGGATTTgttttagagctagaaat
SNAC9 AtU3d Target2 rev	AAATCCAGGAGGGAGGTGATTgaccaatggtgctttg
SNAC9 gR Target3 for	ATTGAAGATGGACAAGGCTgttttagagctagaaat
SNAC9 AtU3d Target3 rev	AGCCTTGTCCATCTTCAATTgaccaatggtgctttg
SNAC9 gR Target4 for	AAAGCCACAGGCACAGATAAgttttagagctagaaat
SNAC9 AtU3d Target4 rev	TTATCTGTGCCTGTGGCTTTTgaccaatggtgctttg
SNAC9 gR Target5 for	TGTTATGCCTCATCAAGCCAgttttagagctagaaat
SNAC9 AtU3d Target5 rev	TGGCTTGATGAGGCATAACATgaccaatggtgctttg
Pps-GGR	TTCAGAggtctcTACCGACTAGTATGGAATCGGCAGCAAAGG	Construction of sgRNA expression cassette The second round of PCR reaction
Pgs-GGL	AGCGTGggtctcGCTCGACGCGTATCCATCCACTCCAAGCTC
Pgs-2	AGCGTGggtctcGtcagggTCCATCCACTCCAAGCTC
Pps-2	TTCAGAggtctcTctgacacTGGAATCGGCAGCAAAGG
Pgs-3	AGCGTGggtctcGtcttcacTCCATCCACTCCAAGCTC
Pps-3	TTCAGAggtctcTaagacttTGGAATCGGCAGCAAAGG
Pgs-4	AGCGTGggtctcGagtccttTCCATCCACTCCAAGCTC
Pps-4	TTCAGAggtctcTgactacaTGGAATCGGCAGCAAAGG
SP-R	CCCGACATAGATGCAATAACTTC	PCR target detection of bacterial solution
SP-L1	GCGGTGTCATCTATGTTACTAG
Cas9-F	CTGACGCTAACCTCGACAAG	Cas9 gene-specific primers
Cas9-R	CCGATCTAGTAACATAGATGACACC
9T4-OFF1-F	GATTGTTCATCTTGCTTTAG	Off-target amplification and sequencing
9T4-OFF1-R	AAATGACACTGGAGACTTC
9T4-OFF2-F	GATAGTGTGTTGCAACAGTTC
9T4-OFF2-R	CATGGAAGATTTCATCATTCG
9T5-OFF1-F	CCTGGGTAAAGAGTGGGATC
9T5-OFF1-R	TGTGGATTACTTAGAAGAAAC
9T5-OFF2-F	CCAACTTGAAGTGTTCAACC
9T5-OFF2-R	CAAGTTAGACACGAGTTAAAAG
9T1-F	TCAACCCCACTTTATCATACTTCT	Identification of gene target sequence mutations
9T1-R	TGTTTACTAACCAGGCAATTCCCA
9T4-F	GGAATTGCCTGGTTAGTAAACA
9T4-R	AATAGTGTTTCCAAAGGCTTAC
9T5-F	TTGTGGCTTCTAATGGACA
9T5-R	TTGATGAGATACTAGTAATCAAC

## Sheet: Supplementary Table S2
Supplementary Table S2 Detection of mutations on putative off-target sites
Target	Off-target	The off-target gene	Off-target sequence (5'-3')	Number of off-target sites detected	Off-target number
9T4	9T4-OFF1	Solyc04g049130.2	AAAGCCACGTGCACAGAAAA CGG	4	0
	9T4-OFF2	Solyc09g055150.1	AAAGCCGTAGCCACAGACAA TGG	4	0
9T5	9T5-OFF1	Solyc01g080700.2	GATTATGCTTCATCAAGCCA TGT	2	0
	9T5-OFF2	Solyc02g090130.2	TGTTGTACCTCATCAACCCC AGG	2	0
Note: The underline indicates the PAM sequence, and the red letter indicates the mismatch base.

## Sheet: Supplementary Table S3
Supplementary Table S3 Primers used in qRT-PCR analysis
Primer Name	Species	Gene ID	Primer Sequence (5'- 3')	Primers used for
actin-7 (ACT)-F	Solanum lycopersicum(tomato)	101264601	TGGTCGGAATGGGACAGAAG	qRT-PCR analysis
actin-7 (ACT)-R			CTCAGTCAGGAGAACAGGGT
SNAC9-F	Solanum lycopersicum(tomato)	101248665	CCCGAAGTTGATGTCTATAAG
SNAC9-R			TACCTTTATCTGTGCCTGTG
PSY1-F	Solanum lycopersicum(tomato)	543988	TATTTGCTGGAAGGGTGACC
PSY1-R			TAGCTGAGCTCAATTCTGTC
PDS-F	Solanum lycopersicum(tomato)	544073	GAACCCTGTCGGCCTTTACA
PDS-R			ACTACGCTTGCTTCCGACAA
CrtR-b2-F	Solanum lycopersicum(tomato)	544297	GGCAGCTGTGATGTCTAGTTTG
CrtR-b2-R			ACTCGTGCATGTGCCATAAA
DXS2-F	Solanum lycopersicum(tomato)	101251053	AGCACCCAAGTTCTCCATAC
DXS2-R			TGATTTCATCTGAGCCATTC
SGR1-F	Solanum lycopersicum(tomato)	778212	ATGGGAACTTTGACTACTTCTCTA
SGR1-R			GGATGCTTTTCTTCATCAACTC
Z-ISO-F	Solanum lycopersicum(tomato)	101253762	CTTGGTGTTGTGCTTTATGTTC
Z-ISO-R			GCACGCTCTCCAATGAGTTCC
ZDS-F	Solanum lycopersicum(tomato)	543629	GAGTGCCTGTTGTTACCGT
ZDS-R			GCATCTGGCGTATAGAGGAG
CRTISO-F	Solanum lycopersicum(tomato)	101267857	ACTCTCTCCGAAAGACTATGAAGC
CRTISO-R			GTCCCTTAGGTGTTCCGCGT
LCYB-F	Solanum lycopersicum(tomato)	544104	CCGAATCCTAAATTGATATGGC
LCYB-R			TACACTGCTGCACCAGACCA
LCYE-F	Solanum lycopersicum(tomato)	544129	GGTGTATGGGAGGACGAG
LCYE-R			GCAGAAAATGGCGACTAA
SlACS2-F	Solanum lycopersicum(tomato)	606304	GAAAGAGTTGTTATGGCTGGTGG
SlACS2-R			ATGCTGGGTAGTATGGTGAAGGT
SlACS4-F	Solanum lycopersicum(tomato)	778356	GCGAAAAGGTTGAGAGAAAGGTA
SlACS4-R			ATTGAACGAAGATCCAGGGGAG
SlACO1-F	Solanum lycopersicum(tomato)	544052	TCAATGGAGATGAGAGAGCC
SlACO1-R			CTCTACTGTGTCCATTACTTC
NCED1-F	Solanum lycopersicum(tomato)	544163	TTGTTTCTGTTTCCACCTCT
NCED1-R			ACTCTTTAGCCCTTCATCAC
NCED2-F	Solanum lycopersicum(tomato)	100316877	GCTCCCCTGTGATTTATG
NCED2-R			TCTGTTTCTGGTTCTTCCC

## Sheet: Supplementary Table S4
Supplementary Table S4 Primers used in Yeast one-hybrid assay
Primer Name	Species	Primer Sequence (5'- 3')	Primers used for
SNAC9-F-EcoRⅠ	Solanum lycopersicum(tomato)	GGAGGCCAGTGAATTCATGGTTGGTAAAAATAATTCCAATCACCTCC	SNAC9 Amplification
SNAC9-R-BamHⅠ		CGAGCTCGATGGATCCTTACTGAAATTGATAGGATGGATTCATAGAAATTTGTGAC
Psy1-F-SmaI	Solanum lycopersicum(tomato)	TGAATTCGAGCTCGGTACCCGGGGGGCCGTAGGCTCAATCAA	Amplification of pigment-related genes
Psy1-R-XhoI		ATACAGAGCACATGCCTCGAGTGTCGGTTTCACACCTAATGAAGTAAGTCC
CrtR-b2-F-SmaI	Solanum lycopersicum(tomato)	GAAAAGCTTGAATTCGAGCTCGGTACCCGGGCCTTGATCAAAAGCAAATACCAGATAATTATACAAAA
CrtR-b2-R-XhoI		TTTTATATACATACAGAGCACATGCCTCGAGGTTTGTGGAATATTTGTGGAAAGTGTATAAA
SGR1-F-SmaI	Solanum lycopersicum(tomato)	GAAAAGCTTGAATTCGAGCTCGGTACCCGGGGTTCGGTCATGAATAATGAATATCATT
SGR1-R-XhoI		TTTTATATACATACAGAGCACATGCCTCGAGTCTTCTTTGATTGGGAGTAT
DXS2-F-SmaI	Solanum lycopersicum(tomato)	GATGAATTGAAAAGCTTGAATTCGAGCTCGGTACCCGGGGATGATGTTATAAATTCCAGCCAAAATAA
DXS2-R-XhoI		TTTTATATACATACAGAGCACATGCCTCGAGCATGTGAATCATGATCTGCAAAGATAAATTAAA
